# Supplementary material for: Role of Zirconia in Oxide-Zeolite Composite for Thiolation of Methanol with Hydrogen Sulfide to Methanethiol
Source: Nanomaterials (Basel). 2022 May 25;12(11):1803. doi: 10.3390/nano12111803 (PMC9181951; doi:10.3390/nano12111803)
Supplement: Supplementary file 1 [file nanomaterials-12-01803-s001.zip]

Archive with 1 entries (1 files):
- nanomaterials-1706775-supplementary.pdf
